# Supplementary material for: Assessment of drug-related problems among breast cancer patients in a cancer specialty center in Nepal
Source: PLoS One. 2025 Oct 17;20(10):e0334703. doi: 10.1371/journal.pone.0334703 (PMC12533890; doi:10.1371/journal.pone.0334703)
Supplement: S3 File — (XLSX) [file pone.0334703.s003.xlsx]

## Sheet: 01
	The Problems
	Primary Domain	Code	Details Classification	n	Comments	Reference
	1. Treatment effectiveness	P1	Total	1
	There is a (potential) problem with the (lack of) effect of the pharmacotherapy.	P1.1	No effect of drug treatment despite correct use
		P1.2	Effect of drug treatment not optimal
		P1.3	P1.3 Untreated symptoms or indication	1	Neutropenia untreated
	2. Treatment Safety	P2	Total	1
	Patient suffers, or could suffer, from an adverse drug event.	P2.1	Adverse drug event (possibly) occurring	1	Alopecia, anaemia, nausea, vomiting, anorexia, neutropenia, fatigue, diarrhoea
	3. Others	P3	Total
		P3.1	Unneccesary drug treatment
		P3.2	Unclear problem/complaint. Further clarification necessary (please use as escape only)
	The causes (including possible causes for potential problems)
	Primary Domain	Code	Detail Classification	n
	1.Drug selection	C1	Total	1
	DRP is related to the selection of the drug (by patient or health professional)	C1.1	Inappropriate drug according to guidelines/formulary
		C1.2	No indication for drug
		C1.3	Inappropriate combination of drugs, or drugs and herbal medications, or drugs and dietary supplements
		C1.4	Inappropriate duplication of therapeutic group or active ingredient
		C1.5	No or incomplete drug treatment in spite of existing indication	1	Neutropenia treatment not done or recorded in cardex
		C1.6	Too many different drugs/active ingredients prescribed for indication
	2. Drug form	C2	Total
	The cause of the DRP is related to the selection of the drug form	C2.1	Inappropriate drug form/formulation (for this patient)
	3. Dose Selection	C3	Total
	The cause of the DRP is related to the selection of the dose or dosage	C3.1	Drug dose too low
		C3.2	Drug dose of a single active ingredient too high
		C3.3	Dosage regimen not frequent enough
		C3.4	Dosage regimen too frequent
		C3.5	Dose timing instructions wrong, unclear or missing
	4. Treatment Duration	C4	Total
	The cause of the DRP is related to the duration of treatment	C4.1	Duration of treatment too short
		C4.2	Duration of treatment too long
	5. Dispensing	C5	Total
	The cause of the DRP is related to the logistics of the prescribing and dispensing process	C5.1	Prescribed drug not available
		C5.2	Necessary information not provided or incorrect advice provided
		C5.3	Wrong drug, strength or dosage advised (OTC)
		C5.4	Wrong drug or strength dispensed
		C6
	6. Drug Use process	C6.1	Inappropriate timing of administration or dosing intervals by a health professional
	The cause of the DRP is related to the way the patient gets the drug administered by a health professional or other care, despite proper dosage instructions (on label/list)	C6.2	Drug under-administered by a health professional
		C6.3	Drug over-administered by a health professional
		C6.4	Drug not administered at all by a health professional
		C6.5	Wrong drug administered by a health professional
		C6.6	Drug administered via wrong route by a health professional
	7. Patient Related	C7	Total	1
	The cause of the DRP is related to the patient and his behaviour (intentional or nonintentional)	C7.1	Patient intentionally uses/takes less drug than prescribed or does not take the drug at all for whatever reason
		C7.2	Patient uses/takes more drug than prescribed
		C7.3	Patient abuses drug (unregulated overuse)
		C7.4	Patient decides to use unnecessary drug
		C7.5	Patient takes food that interacts
		C7.6	Patient stores drug inappropriately
		C7.7	Inappropriate timing or dosing intervals	1	Inappropriate timing of drug intake
		C7.8	Patient unintentionally administers/uses the drug in a wrong way
		C7.9	Patient physically unable to use drug/form as directed
		C7.10	Patient unable to understand instructions properly
	8. Patient transfer related	C8	Total
	The cause of the DRP can be related to the transfer of patients between primary, secondary and tertiary care, or transfer within one care institution	C8.1	Medication reconciliation problem
	9. Others	C9	Total
		C9.1	No or inappropriate outcome monitoring (incl. TDM)
		C9.2	Other cause; specify
		C9.3	No obvious cause
	Drug-Drug Interactions
A	During chemotherapy
SN	Name of interacting drugs	Severity	Comments	Total no of interactions
1	Trastuzumab + Carboplatin	Monitor closely	Either increases toxicity of the other by immunosuppressive efects; risk of infection.	4
2	Trastuzumab + Docetaxel	Monitor closely	Either increases toxicity of the other by immunosuppressive efects; risk of infection.
3	Trastuzumab + Dexamethasone	Monitor closely	Either increases toxicity of the other by immunosuppressive efects; risk of infection.
4	Docetaxel + Dexamethasone	Minor	Dexamethasone will decrease the level or effect of docetaxel by affecting hepatic/intestinal enzyme CYP3A4 metabolism.

## Sheet: 02
	The Problems
	Primary Domain	Code	Details Classification	n	Comments	Reference
	1. Treatment effectiveness	P1	Total	1
	There is a (potential) problem with the (lack of) effect of the pharmacotherapy.	P1.1	No effect of drug treatment despite correct use
		P1.2	Effect of drug treatment not optimal
		P1.3	P1.3 Untreated symptoms or indication	1	Fatigue unaddressed
	2. Treatment Safety	P2	Total	1
	Patient suffers, or could suffer, from an adverse drug event.	P2.1	Adverse drug event (possibly) occurring	1	Alopecia, vomiting, fatigue, headache
	3. Others	P3	Total
		P3.1	Unneccesary drug treatment
		P3.2	Unclear problem/complaint. Further clarification necessary (please use as escape only)
	The causes (including possible causes for potential problems)
	Primary Domain	Code	Detail Classification	n
	1.Drug selection	C1	Total
	DRP is related to the selection of the drug (by patient or health professional)	C1.1	Inappropriate drug according to guidelines/formulary
		C1.2	No indication for drug
		C1.3	Inappropriate combination of drugs, or drugs and herbal medications, or drugs and dietary supplements
		C1.4	Inappropriate duplication of therapeutic group or active ingredient
		C1.5	No or incomplete drug treatment in spite of existing indication
		C1.6	Too many different drugs/active ingredients prescribed for indication
	2. Drug form	C2	Total
	The cause of the DRP is related to the selection of the drug form	C2.1	Inappropriate drug form/formulation (for this patient)
	3. Dose Selection	C3	Total
	The cause of the DRP is related to the selection of the dose or dosage	C3.1	Drug dose too low
		C3.2	Drug dose of a single active ingredient too high
		C3.3	Dosage regimen not frequent enough
		C3.4	Dosage regimen too frequent
		C3.5	Dose timing instructions wrong, unclear or missing
	4. Treatment Duration	C4	Total
	The cause of the DRP is related to the duration of treatment	C4.1	Duration of treatment too short
		C4.2	Duration of treatment too long
	5. Dispensing	C5	Total	1
	The cause of the DRP is related to the logistics of the prescribing and dispensing process	C5.1	Prescribed drug not available	1	Epirubicin, Fluorouracil not available in hospital pharmacy and outside pharmacy
		C5.2	Necessary information not provided or incorrect advice provided
		C5.3	Wrong drug, strength or dosage advised (OTC)
		C5.4	Wrong drug or strength dispensed
		C6
	6. Drug Use process	C6.1	Inappropriate timing of administration or dosing intervals by a health professional
	The cause of the DRP is related to the way the patient gets the drug administered by a health professional or other care, despite proper dosage instructions (on label/list)	C6.2	Drug under-administered by a health professional
		C6.3	Drug over-administered by a health professional
		C6.4	Drug not administered at all by a health professional
		C6.5	Wrong drug administered by a health professional
		C6.6	Drug administered via wrong route by a health professional
	7. Patient Related	C7	Total
	The cause of the DRP is related to the patient and his behaviour (intentional or nonintentional)	C7.1	Patient intentionally uses/takes less drug than prescribed or does not take the drug at all for whatever reason
		C7.2	Patient uses/takes more drug than prescribed
		C7.3	Patient abuses drug (unregulated overuse)
		C7.4	Patient decides to use unnecessary drug
		C7.5	Patient takes food that interacts
		C7.6	Patient stores drug inappropriately
		C7.7	Inappropriate timing or dosing intervals
		C7.8	Patient unintentionally administers/uses the drug in a wrong way
		C7.9	Patient physically unable to use drug/form as directed
		C7.10	Patient unable to understand instructions properly
	8. Patient transfer related	C8	Total
	The cause of the DRP can be related to the transfer of patients between primary, secondary and tertiary care, or transfer within one care institution	C8.1	Medication reconciliation problem
	9. Others	C9	Total
		C9.1	No or inappropriate outcome monitoring (incl. TDM)
		C9.2	Other cause; specify
		C9.3	No obvious cause

## Sheet: 03
	The Problems
	Primary Domain	Code	Details Classification	n	Comments	Reference
	1. Treatment effectiveness	P1	Total
	There is a (potential) problem with the (lack of) effect of the pharmacotherapy.	P1.1	No effect of drug treatment despite correct use
		P1.2	Effect of drug treatment not optimal
		P1.3	P1.3 Untreated symptoms or indication
	2. Treatment Safety	P2	Total	1
	Patient suffers, or could suffer, from an adverse drug event.	P2.1	Adverse drug event (possibly) occurring	1	Nausea, anorexia, neutropenia, fatigue
	3. Others	P3	Total
		P3.1	Unneccesary drug treatment
		P3.2	Unclear problem/complaint. Further clarification necessary (please use as escape only)
	The causes (including possible causes for potential problems)
	Primary Domain	Code	Detail Classification	n
	1.Drug selection	C1	Total	1
	DRP is related to the selection of the drug (by patient or health professional)	C1.1	Inappropriate drug according to guidelines/formulary
		C1.2	No indication for drug
		C1.3	Inappropriate combination of drugs, or drugs and herbal medications, or drugs and dietary supplements
		C1.4	Inappropriate duplication of therapeutic group or active ingredient	1	Pantoprazole and rabeprazole both were prescribed
		C1.5	No or incomplete drug treatment in spite of existing indication
		C1.6	Too many different drugs/active ingredients prescribed for indication
	2. Drug form	C2	Total
	The cause of the DRP is related to the selection of the drug form	C2.1	Inappropriate drug form/formulation (for this patient)
	3. Dose Selection	C3	Total
	The cause of the DRP is related to the selection of the dose or dosage	C3.1	Drug dose too low
		C3.2	Drug dose of a single active ingredient too high
		C3.3	Dosage regimen not frequent enough
		C3.4	Dosage regimen too frequent
		C3.5	Dose timing instructions wrong, unclear or missing
	4. Treatment Duration	C4	Total
	The cause of the DRP is related to the duration of treatment	C4.1	Duration of treatment too short
		C4.2	Duration of treatment too long
	5. Dispensing	C5	Total	1
	The cause of the DRP is related to the logistics of the prescribing and dispensing process	C5.1	Prescribed drug not available
		C5.2	Necessary information not provided or incorrect advice provided	1	Information not provided about the use of benzadymine gargle by pharmacist
		C5.3	Wrong drug, strength or dosage advised (OTC)
		C5.4	Wrong drug or strength dispensed
		C6
	6. Drug Use process	C6.1	Inappropriate timing of administration or dosing intervals by a health professional
	The cause of the DRP is related to the way the patient gets the drug administered by a health professional or other care, despite proper dosage instructions (on label/list)	C6.2	Drug under-administered by a health professional
		C6.3	Drug over-administered by a health professional
		C6.4	Drug not administered at all by a health professional
		C6.5	Wrong drug administered by a health professional
		C6.6	Drug administered via wrong route by a health professional
	7. Patient Related	C7	Total	1
	The cause of the DRP is related to the patient and his behaviour (intentional or nonintentional)	C7.1	Patient intentionally uses/takes less drug than prescribed or does not take the drug at all for whatever reason
		C7.2	Patient uses/takes more drug than prescribed	1	Patients self takes oral ranitidine tablet along with prescribed rabeprazole for gastritis.
		C7.3	Patient abuses drug (unregulated overuse)
		C7.4	Patient decides to use unnecessary drug
		C7.5	Patient takes food that interacts
		C7.6	Patient stores drug inappropriately
		C7.7	Inappropriate timing or dosing intervals
		C7.8	Patient unintentionally administers/uses the drug in a wrong way
		C7.9	Patient physically unable to use drug/form as directed
		C7.10	Patient unable to understand instructions properly
	8. Patient transfer related	C8	Total
	The cause of the DRP can be related to the transfer of patients between primary, secondary and tertiary care, or transfer within one care institution	C8.1	Medication reconciliation problem
	9. Others	C9	Total
		C9.1	No or inappropriate outcome monitoring (incl. TDM)
		C9.2	Other cause; specify
		C9.3	No obvious cause

## Sheet: 04
	The Problems
	Primary Domain	Code	Details Classification	n	Comments	Reference
	1. Treatment effectiveness	P1	Total
	There is a (potential) problem with the (lack of) effect of the pharmacotherapy.	P1.1	No effect of drug treatment despite correct use
		P1.2	Effect of drug treatment not optimal
		P1.3	P1.3 Untreated symptoms or indication
	2. Treatment Safety	P2	Total	1
	Patient suffers, or could suffer, from an adverse drug event.	P2.1	Adverse drug event (possibly) occurring	1	Alopecia, nausea, vomiting, anorexia, fatigue
	3. Others	P3	Total
		P3.1	Unneccesary drug treatment
		P3.2	Unclear problem/complaint. Further clarification necessary (please use as escape only)
	The causes (including possible causes for potential problems)
	Primary Domain	Code	Detail Classification	n
	1.Drug selection	C1	Total
	DRP is related to the selection of the drug (by patient or health professional)	C1.1	Inappropriate drug according to guidelines/formulary
		C1.2	No indication for drug
		C1.3	Inappropriate combination of drugs, or drugs and herbal medications, or drugs and dietary supplements
		C1.4	Inappropriate duplication of therapeutic group or active ingredient
		C1.5	No or incomplete drug treatment in spite of existing indication
		C1.6	Too many different drugs/active ingredients prescribed for indication
	2. Drug form	C2	Total
	The cause of the DRP is related to the selection of the drug form	C2.1	Inappropriate drug form/formulation (for this patient)
	3. Dose Selection	C3	Total
	The cause of the DRP is related to the selection of the dose or dosage	C3.1	Drug dose too low
		C3.2	Drug dose of a single active ingredient too high
		C3.3	Dosage regimen not frequent enough
		C3.4	Dosage regimen too frequent
		C3.5	Dose timing instructions wrong, unclear or missing
	4. Treatment Duration	C4	Total
	The cause of the DRP is related to the duration of treatment	C4.1	Duration of treatment too short
		C4.2	Duration of treatment too long
	5. Dispensing	C5	Total
	The cause of the DRP is related to the logistics of the prescribing and dispensing process	C5.1	Prescribed drug not available
		C5.2	Necessary information not provided or incorrect advice provided
		C5.3	Wrong drug, strength or dosage advised (OTC)
		C5.4	Wrong drug or strength dispensed
		C6
	6. Drug Use process	C6.1	Inappropriate timing of administration or dosing intervals by a health professional
	The cause of the DRP is related to the way the patient gets the drug administered by a health professional or other care, despite proper dosage instructions (on label/list)	C6.2	Drug under-administered by a health professional
		C6.3	Drug over-administered by a health professional
		C6.4	Drug not administered at all by a health professional
		C6.5	Wrong drug administered by a health professional
		C6.6	Drug administered via wrong route by a health professional
	7. Patient Related	C7	Total	1
	The cause of the DRP is related to the patient and his behaviour (intentional or nonintentional)	C7.1	Patient intentionally uses/takes less drug than prescribed or does not take the drug at all for whatever reason
		C7.2	Patient uses/takes more drug than prescribed
		C7.3	Patient abuses drug (unregulated overuse)
		C7.4	Patient decides to use unnecessary drug
		C7.5	Patient takes food that interacts
		C7.6	Patient stores drug inappropriately
		C7.7	Inappropriate timing or dosing intervals	1	Delay in taking medicine
		C7.8	Patient unintentionally administers/uses the drug in a wrong way
		C7.9	Patient physically unable to use drug/form as directed
		C7.10	Patient unable to understand instructions properly
	8. Patient transfer related	C8	Total
	The cause of the DRP can be related to the transfer of patients between primary, secondary and tertiary care, or transfer within one care institution	C8.1	Medication reconciliation problem
	9. Others	C9	Total
		C9.1	No or inappropriate outcome monitoring (incl. TDM)
		C9.2	Other cause; specify
		C9.3	No obvious cause

## Sheet: 05
	The Problems
	Primary Domain	Code	Details Classification	n	Comments	Reference
	1. Treatment effectiveness	P1	Total
	There is a (potential) problem with the (lack of) effect of the pharmacotherapy.	P1.1	No effect of drug treatment despite correct use
		P1.2	Effect of drug treatment not optimal
		P1.3	P1.3 Untreated symptoms or indication
	2. Treatment Safety	P2	Total	1
	Patient suffers, or could suffer, from an adverse drug event.	P2.1	Adverse drug event (possibly) occurring	1	Nausea, vomiting, anorexia, fatigue
	3. Others	P3	Total
		P3.1	Unneccesary drug treatment
		P3.2	Unclear problem/complaint. Further clarification necessary (please use as escape only)
	The causes (including possible causes for potential problems)
	Primary Domain	Code	Detail Classification	n
	1.Drug selection	C1	Total
	DRP is related to the selection of the drug (by patient or health professional)	C1.1	Inappropriate drug according to guidelines/formulary
		C1.2	No indication for drug
		C1.3	Inappropriate combination of drugs, or drugs and herbal medications, or drugs and dietary supplements
		C1.4	Inappropriate duplication of therapeutic group or active ingredient
		C1.5	No or incomplete drug treatment in spite of existing indication
		C1.6	Too many different drugs/active ingredients prescribed for indication
	2. Drug form	C2	Total
	The cause of the DRP is related to the selection of the drug form	C2.1	Inappropriate drug form/formulation (for this patient)
	3. Dose Selection	C3	Total
	The cause of the DRP is related to the selection of the dose or dosage	C3.1	Drug dose too low
		C3.2	Drug dose of a single active ingredient too high
		C3.3	Dosage regimen not frequent enough
		C3.4	Dosage regimen too frequent
		C3.5	Dose timing instructions wrong, unclear or missing
	4. Treatment Duration	C4	Total
	The cause of the DRP is related to the duration of treatment	C4.1	Duration of treatment too short
		C4.2	Duration of treatment too long
	5. Dispensing	C5	Total
	The cause of the DRP is related to the logistics of the prescribing and dispensing process	C5.1	Prescribed drug not available
		C5.2	Necessary information not provided or incorrect advice provided
		C5.3	Wrong drug, strength or dosage advised (OTC)
		C5.4	Wrong drug or strength dispensed
		C6
	6. Drug Use process	C6.1	Inappropriate timing of administration or dosing intervals by a health professional
	The cause of the DRP is related to the way the patient gets the drug administered by a health professional or other care, despite proper dosage instructions (on label/list)	C6.2	Drug under-administered by a health professional
		C6.3	Drug over-administered by a health professional
		C6.4	Drug not administered at all by a health professional
		C6.5	Wrong drug administered by a health professional
		C6.6	Drug administered via wrong route by a health professional
	7. Patient Related	C7	Total
	The cause of the DRP is related to the patient and his behaviour (intentional or nonintentional)	C7.1	Patient intentionally uses/takes less drug than prescribed or does not take the drug at all for whatever reason
		C7.2	Patient uses/takes more drug than prescribed
		C7.3	Patient abuses drug (unregulated overuse)
		C7.4	Patient decides to use unnecessary drug
		C7.5	Patient takes food that interacts
		C7.6	Patient stores drug inappropriately
		C7.7	Inappropriate timing or dosing intervals
		C7.8	Patient unintentionally administers/uses the drug in a wrong way
		C7.9	Patient physically unable to use drug/form as directed
		C7.10	Patient unable to understand instructions properly
	8. Patient transfer related	C8	Total
	The cause of the DRP can be related to the transfer of patients between primary, secondary and tertiary care, or transfer within one care institution	C8.1	Medication reconciliation problem
	9. Others	C9	Total
		C9.1	No or inappropriate outcome monitoring (incl. TDM)
		C9.2	Other cause; specify
		C9.3	No obvious cause

## Sheet: 06
	The Problems
	Primary Domain	Code	Details Classification	n	Comments	Reference
	1. Treatment effectiveness	P1	Total
	There is a (potential) problem with the (lack of) effect of the pharmacotherapy.	P1.1	No effect of drug treatment despite correct use
		P1.2	Effect of drug treatment not optimal
		P1.3	P1.3 Untreated symptoms or indication
	2. Treatment Safety	P2	Total	1
	Patient suffers, or could suffer, from an adverse drug event.	P2.1	Adverse drug event (possibly) occurring	1	Alopecia, nausea, vomiting, anorexia, pain
	3. Others	P3	Total
		P3.1	Unneccesary drug treatment
		P3.2	Unclear problem/complaint. Further clarification necessary (please use as escape only)
	The causes (including possible causes for potential problems)
	Primary Domain	Code	Detail Classification	n
	1.Drug selection	C1	Total
	DRP is related to the selection of the drug (by patient or health professional)	C1.1	Inappropriate drug according to guidelines/formulary
		C1.2	No indication for drug
		C1.3	Inappropriate combination of drugs, or drugs and herbal medications, or drugs and dietary supplements
		C1.4	Inappropriate duplication of therapeutic group or active ingredient
		C1.5	No or incomplete drug treatment in spite of existing indication
		C1.6	Too many different drugs/active ingredients prescribed for indication
	2. Drug form	C2	Total
	The cause of the DRP is related to the selection of the drug form	C2.1	Inappropriate drug form/formulation (for this patient)
	3. Dose Selection	C3	Total
	The cause of the DRP is related to the selection of the dose or dosage	C3.1	Drug dose too low
		C3.2	Drug dose of a single active ingredient too high
		C3.3	Dosage regimen not frequent enough
		C3.4	Dosage regimen too frequent
		C3.5	Dose timing instructions wrong, unclear or missing
	4. Treatment Duration	C4	Total
	The cause of the DRP is related to the duration of treatment	C4.1	Duration of treatment too short
		C4.2	Duration of treatment too long
	5. Dispensing	C5	Total
	The cause of the DRP is related to the logistics of the prescribing and dispensing process	C5.1	Prescribed drug not available
		C5.2	Necessary information not provided or incorrect advice provided
		C5.3	Wrong drug, strength or dosage advised (OTC)
		C5.4	Wrong drug or strength dispensed
		C6
	6. Drug Use process	C6.1	Inappropriate timing of administration or dosing intervals by a health professional
	The cause of the DRP is related to the way the patient gets the drug administered by a health professional or other care, despite proper dosage instructions (on label/list)	C6.2	Drug under-administered by a health professional
		C6.3	Drug over-administered by a health professional
		C6.4	Drug not administered at all by a health professional
		C6.5	Wrong drug administered by a health professional
		C6.6	Drug administered via wrong route by a health professional
	7. Patient Related	C7	Total
	The cause of the DRP is related to the patient and his behaviour (intentional or nonintentional)	C7.1	Patient intentionally uses/takes less drug than prescribed or does not take the drug at all for whatever reason
		C7.2	Patient uses/takes more drug than prescribed
		C7.3	Patient abuses drug (unregulated overuse)
		C7.4	Patient decides to use unnecessary drug
		C7.5	Patient takes food that interacts
		C7.6	Patient stores drug inappropriately
		C7.7	Inappropriate timing or dosing intervals
		C7.8	Patient unintentionally administers/uses the drug in a wrong way
		C7.9	Patient physically unable to use drug/form as directed
		C7.10	Patient unable to understand instructions properly
	8. Patient transfer related	C8	Total
	The cause of the DRP can be related to the transfer of patients between primary, secondary and tertiary care, or transfer within one care institution	C8.1	Medication reconciliation problem
	9. Others	C9	Total
		C9.1	No or inappropriate outcome monitoring (incl. TDM)
		C9.2	Other cause; specify
		C9.3	No obvious cause

## Sheet: 07
	The Problems
	Primary Domain	Code	Details Classification	n	Comments	Reference
	1. Treatment effectiveness	P1	Total
	There is a (potential) problem with the (lack of) effect of the pharmacotherapy.	P1.1	No effect of drug treatment despite correct use
		P1.2	Effect of drug treatment not optimal
		P1.3	P1.3 Untreated symptoms or indication
	2. Treatment Safety	P2	Total	1
	Patient suffers, or could suffer, from an adverse drug event.	P2.1	Adverse drug event (possibly) occurring	1	Alopecia, anaemia, anorexia, fatigue
	3. Others	P3	Total
		P3.1	Unneccesary drug treatment
		P3.2	Unclear problem/complaint. Further clarification necessary (please use as escape only)
	The causes (including possible causes for potential problems)
	Primary Domain	Code	Detail Classification	n
	1.Drug selection	C1	Total
	DRP is related to the selection of the drug (by patient or health professional)	C1.1	Inappropriate drug according to guidelines/formulary
		C1.2	No indication for drug
		C1.3	Inappropriate combination of drugs, or drugs and herbal medications, or drugs and dietary supplements
		C1.4	Inappropriate duplication of therapeutic group or active ingredient
		C1.5	No or incomplete drug treatment in spite of existing indication
		C1.6	Too many different drugs/active ingredients prescribed for indication
	2. Drug form	C2	Total
	The cause of the DRP is related to the selection of the drug form	C2.1	Inappropriate drug form/formulation (for this patient)
	3. Dose Selection	C3	Total
	The cause of the DRP is related to the selection of the dose or dosage	C3.1	Drug dose too low
		C3.2	Drug dose of a single active ingredient too high
		C3.3	Dosage regimen not frequent enough
		C3.4	Dosage regimen too frequent
		C3.5	Dose timing instructions wrong, unclear or missing
	4. Treatment Duration	C4	Total
	The cause of the DRP is related to the duration of treatment	C4.1	Duration of treatment too short
		C4.2	Duration of treatment too long
	5. Dispensing	C5	Total
	The cause of the DRP is related to the logistics of the prescribing and dispensing process	C5.1	Prescribed drug not available
		C5.2	Necessary information not provided or incorrect advice provided
		C5.3	Wrong drug, strength or dosage advised (OTC)
		C5.4	Wrong drug or strength dispensed
		C6
	6. Drug Use process	C6.1	Inappropriate timing of administration or dosing intervals by a health professional
	The cause of the DRP is related to the way the patient gets the drug administered by a health professional or other care, despite proper dosage instructions (on label/list)	C6.2	Drug under-administered by a health professional
		C6.3	Drug over-administered by a health professional
		C6.4	Drug not administered at all by a health professional
		C6.5	Wrong drug administered by a health professional
		C6.6	Drug administered via wrong route by a health professional
	7. Patient Related	C7	Total
	The cause of the DRP is related to the patient and his behaviour (intentional or nonintentional)	C7.1	Patient intentionally uses/takes less drug than prescribed or does not take the drug at all for whatever reason
		C7.2	Patient uses/takes more drug than prescribed
		C7.3	Patient abuses drug (unregulated overuse)
		C7.4	Patient decides to use unnecessary drug
		C7.5	Patient takes food that interacts
		C7.6	Patient stores drug inappropriately
		C7.7	Inappropriate timing or dosing intervals
		C7.8	Patient unintentionally administers/uses the drug in a wrong way
		C7.9	Patient physically unable to use drug/form as directed
		C7.10	Patient unable to understand instructions properly
	8. Patient transfer related	C8	Total
	The cause of the DRP can be related to the transfer of patients between primary, secondary and tertiary care, or transfer within one care institution	C8.1	Medication reconciliation problem
	9. Others	C9	Total
		C9.1	No or inappropriate outcome monitoring (incl. TDM)
		C9.2	Other cause; specify
		C9.3	No obvious cause

## Sheet: 08
	The Problems
	Primary Domain	Code	Details Classification	n	Comments	Reference
	1. Treatment effectiveness	P1	Total
	There is a (potential) problem with the (lack of) effect of the pharmacotherapy.	P1.1	No effect of drug treatment despite correct use
		P1.2	Effect of drug treatment not optimal
		P1.3	P1.3 Untreated symptoms or indication
	2. Treatment Safety	P2	Total	1
	Patient suffers, or could suffer, from an adverse drug event.	P2.1	Adverse drug event (possibly) occurring	1	Alopecia, vomiting, fever, pain, fatigue, rashes, constipation
	3. Others	P3	Total
		P3.1	Unneccesary drug treatment
		P3.2	Unclear problem/complaint. Further clarification necessary (please use as escape only)
	The causes (including possible causes for potential problems)
	Primary Domain	Code	Detail Classification	n
	1.Drug selection	C1	Total
	DRP is related to the selection of the drug (by patient or health professional)	C1.1	Inappropriate drug according to guidelines/formulary
		C1.2	No indication for drug
		C1.3	Inappropriate combination of drugs, or drugs and herbal medications, or drugs and dietary supplements
		C1.4	Inappropriate duplication of therapeutic group or active ingredient
		C1.5	No or incomplete drug treatment in spite of existing indication
		C1.6	Too many different drugs/active ingredients prescribed for indication
	2. Drug form	C2	Total
	The cause of the DRP is related to the selection of the drug form	C2.1	Inappropriate drug form/formulation (for this patient)
	3. Dose Selection	C3	Total
	The cause of the DRP is related to the selection of the dose or dosage	C3.1	Drug dose too low
		C3.2	Drug dose of a single active ingredient too high
		C3.3	Dosage regimen not frequent enough
		C3.4	Dosage regimen too frequent
		C3.5	Dose timing instructions wrong, unclear or missing
	4. Treatment Duration	C4	Total
	The cause of the DRP is related to the duration of treatment	C4.1	Duration of treatment too short
		C4.2	Duration of treatment too long
	5. Dispensing	C5	Total
	The cause of the DRP is related to the logistics of the prescribing and dispensing process	C5.1	Prescribed drug not available
		C5.2	Necessary information not provided or incorrect advice provided
		C5.3	Wrong drug, strength or dosage advised (OTC)
		C5.4	Wrong drug or strength dispensed
		C6
	6. Drug Use process	C6.1	Inappropriate timing of administration or dosing intervals by a health professional
	The cause of the DRP is related to the way the patient gets the drug administered by a health professional or other care, despite proper dosage instructions (on label/list)	C6.2	Drug under-administered by a health professional
		C6.3	Drug over-administered by a health professional
		C6.4	Drug not administered at all by a health professional
		C6.5	Wrong drug administered by a health professional
		C6.6	Drug administered via wrong route by a health professional
	7. Patient Related	C7	Total
	The cause of the DRP is related to the patient and his behaviour (intentional or nonintentional)	C7.1	Patient intentionally uses/takes less drug than prescribed or does not take the drug at all for whatever reason
		C7.2	Patient uses/takes more drug than prescribed
		C7.3	Patient abuses drug (unregulated overuse)
		C7.4	Patient decides to use unnecessary drug
		C7.5	Patient takes food that interacts
		C7.6	Patient stores drug inappropriately
		C7.7	Inappropriate timing or dosing intervals
		C7.8	Patient unintentionally administers/uses the drug in a wrong way
		C7.9	Patient physically unable to use drug/form as directed
		C7.10	Patient unable to understand instructions properly
	8. Patient transfer related	C8	Total
	The cause of the DRP can be related to the transfer of patients between primary, secondary and tertiary care, or transfer within one care institution	C8.1	Medication reconciliation problem
	9. Others	C9	Total
		C9.1	No or inappropriate outcome monitoring (incl. TDM)
		C9.2	Other cause; specify
		C9.3	No obvious cause

## Sheet: 09
	The Problems
	Primary Domain	Code	Details Classification	n	Comments	Reference
	1. Treatment effectiveness	P1	Total	1
	There is a (potential) problem with the (lack of) effect of the pharmacotherapy.	P1.1	No effect of drug treatment despite correct use
		P1.2	Effect of drug treatment not optimal
		P1.3	P1.3 Untreated symptoms or indication	1	Pain not addressed
	2. Treatment Safety	P2	Total
	Patient suffers, or could suffer, from an adverse drug event.	P2.1	Adverse drug event (possibly) occurring	1	Alopecia, anaemia, nausea, vomiting, anorexia, fever, diarrhoea, low blood pressure
	3. Others	P3	Total
		P3.1	Unneccesary drug treatment
		P3.2	Unclear problem/complaint. Further clarification necessary (please use as escape only)
	The causes (including possible causes for potential problems)
	Primary Domain	Code	Detail Classification	n
	1.Drug selection	C1	Total	1
	DRP is related to the selection of the drug (by patient or health professional)	C1.1	Inappropriate drug according to guidelines/formulary
		C1.2	No indication for drug
		C1.3	Inappropriate combination of drugs, or drugs and herbal medications, or drugs and dietary supplements
		C1.4	Inappropriate duplication of therapeutic group or active ingredient
		C1.5	No or incomplete drug treatment in spite of existing indication	1	Pain unaddressed
		C1.6	Too many different drugs/active ingredients prescribed for indication
	2. Drug form	C2	Total
	The cause of the DRP is related to the selection of the drug form	C2.1	Inappropriate drug form/formulation (for this patient)
	3. Dose Selection	C3	Total
	The cause of the DRP is related to the selection of the dose or dosage	C3.1	Drug dose too low
		C3.2	Drug dose of a single active ingredient too high
		C3.3	Dosage regimen not frequent enough
		C3.4	Dosage regimen too frequent
		C3.5	Dose timing instructions wrong, unclear or missing
	4. Treatment Duration	C4	Total
	The cause of the DRP is related to the duration of treatment	C4.1	Duration of treatment too short
		C4.2	Duration of treatment too long
	5. Dispensing	C5	Total
	The cause of the DRP is related to the logistics of the prescribing and dispensing process	C5.1	Prescribed drug not available
		C5.2	Necessary information not provided or incorrect advice provided
		C5.3	Wrong drug, strength or dosage advised (OTC)
		C5.4	Wrong drug or strength dispensed
		C6
	6. Drug Use process	C6.1	Inappropriate timing of administration or dosing intervals by a health professional
	The cause of the DRP is related to the way the patient gets the drug administered by a health professional or other care, despite proper dosage instructions (on label/list)	C6.2	Drug under-administered by a health professional
		C6.3	Drug over-administered by a health professional
		C6.4	Drug not administered at all by a health professional
		C6.5	Wrong drug administered by a health professional
		C6.6	Drug administered via wrong route by a health professional
	7. Patient Related	C7	Total
	The cause of the DRP is related to the patient and his behaviour (intentional or nonintentional)	C7.1	Patient intentionally uses/takes less drug than prescribed or does not take the drug at all for whatever reason
		C7.2	Patient uses/takes more drug than prescribed
		C7.3	Patient abuses drug (unregulated overuse)
		C7.4	Patient decides to use unnecessary drug
		C7.5	Patient takes food that interacts
		C7.6	Patient stores drug inappropriately
		C7.7	Inappropriate timing or dosing intervals
		C7.8	Patient unintentionally administers/uses the drug in a wrong way
		C7.9	Patient physically unable to use drug/form as directed
		C7.10	Patient unable to understand instructions properly
	8. Patient transfer related	C8	Total
	The cause of the DRP can be related to the transfer of patients between primary, secondary and tertiary care, or transfer within one care institution	C8.1	Medication reconciliation problem
	9. Others	C9	Total
		C9.1	No or inappropriate outcome monitoring (incl. TDM)
		C9.2	Other cause; specify
		C9.3	No obvious cause

## Sheet: 010
	The Problems
	Primary Domain	Code	Details Classification	n	Comments	Reference
	1. Treatment effectiveness	P1	Total
	There is a (potential) problem with the (lack of) effect of the pharmacotherapy.	P1.1	No effect of drug treatment despite correct use
		P1.2	Effect of drug treatment not optimal
		P1.3	P1.3 Untreated symptoms or indication
	2. Treatment Safety	P2	Total	1
	Patient suffers, or could suffer, from an adverse drug event.	P2.1	Adverse drug event (possibly) occurring	1	Nausea, anorexia, diarrhoea, tasteless
	3. Others	P3	Total
		P3.1	Unneccesary drug treatment
		P3.2	Unclear problem/complaint. Further clarification necessary (please use as escape only)
	The causes (including possible causes for potential problems)
	Primary Domain	Code	Detail Classification	n
	1.Drug selection	C1	Total	1
	DRP is related to the selection of the drug (by patient or health professional)	C1.1	Inappropriate drug according to guidelines/formulary
		C1.2	No indication for drug
		C1.3	Inappropriate combination of drugs, or drugs and herbal medications, or drugs and dietary supplements
		C1.4	Inappropriate duplication of therapeutic group or active ingredient
		C1.5	No or incomplete drug treatment in spite of existing indication
		C1.6	Too many different drugs/active ingredients prescribed for indication	1	Multivitamin and protein powder prescribed by doctor
	2. Drug form	C2	Total
	The cause of the DRP is related to the selection of the drug form	C2.1	Inappropriate drug form/formulation (for this patient)
	3. Dose Selection	C3	Total
	The cause of the DRP is related to the selection of the dose or dosage	C3.1	Drug dose too low
		C3.2	Drug dose of a single active ingredient too high
		C3.3	Dosage regimen not frequent enough
		C3.4	Dosage regimen too frequent
		C3.5	Dose timing instructions wrong, unclear or missing
	4. Treatment Duration	C4	Total
	The cause of the DRP is related to the duration of treatment	C4.1	Duration of treatment too short
		C4.2	Duration of treatment too long
	5. Dispensing	C5	Total
	The cause of the DRP is related to the logistics of the prescribing and dispensing process	C5.1	Prescribed drug not available
		C5.2	Necessary information not provided or incorrect advice provided
		C5.3	Wrong drug, strength or dosage advised (OTC)
		C5.4	Wrong drug or strength dispensed
		C6
	6. Drug Use process	C6.1	Inappropriate timing of administration or dosing intervals by a health professional
	The cause of the DRP is related to the way the patient gets the drug administered by a health professional or other care, despite proper dosage instructions (on label/list)	C6.2	Drug under-administered by a health professional
		C6.3	Drug over-administered by a health professional
		C6.4	Drug not administered at all by a health professional
		C6.5	Wrong drug administered by a health professional
		C6.6	Drug administered via wrong route by a health professional
	7. Patient Related	C7	Total	1
	The cause of the DRP is related to the patient and his behaviour (intentional or nonintentional)	C7.1	Patient intentionally uses/takes less drug than prescribed or does not take the drug at all for whatever reason
		C7.2	Patient uses/takes more drug than prescribed	1	Patient self administer antioxidant and multivitamin
		C7.3	Patient abuses drug (unregulated overuse)
		C7.4	Patient decides to use unnecessary drug
		C7.5	Patient takes food that interacts
		C7.6	Patient stores drug inappropriately
		C7.7	Inappropriate timing or dosing intervals
		C7.8	Patient unintentionally administers/uses the drug in a wrong way
		C7.9	Patient physically unable to use drug/form as directed
		C7.10	Patient unable to understand instructions properly
	8. Patient transfer related	C8	Total
	The cause of the DRP can be related to the transfer of patients between primary, secondary and tertiary care, or transfer within one care institution	C8.1	Medication reconciliation problem
	9. Others	C9	Total	1
		C9.1	No or inappropriate outcome monitoring (incl. TDM)
		C9.2	Other cause; specify	1	Difficult to afford chemotherapy
		C9.3	No obvious cause

[truncated: 86 more sheets: 011, 012, 013, 014, 015, 016, 017, 018, 019, 020, 021, 022, 023, 024, 025, 026, 027, 028, 029, 030 …]
